# Supplementary material for: Developing an individualized risk calculator for psychopathology among young people victimized during childhood: A population-representative cohort study
Source: J Affect Disord. 2020 Feb 1;262:90–8. doi: 10.1016/j.jad.2019.10.034 (PMC6916410; doi:10.1016/j.jad.2019.10.034)
Supplement: Supplementary file 1 [file mmc1.xml]

<?xml version="1.0" encoding="UTF-8" standalone="no"?><data:data><datasets><author>andrea.danese@kcl.ac.uk</author><type>0</type><dataset><value>1</value><reason>The data that has been used is confidential</reason><comments/></dataset></datasets></data:data>
